# Supplementary material for: Mechanistic Elucidation of Activation/Deactivation Signal Transduction within Neurotensin Receptor 1 Triggered by ‘Driver Chemical Groups’ of Modulators: A Comparative Molecular Dynamics Simulation
Source: Pharmaceutics. 2023 Jul 21;15(7):2000. doi: 10.3390/pharmaceutics15072000 (PMC10385606; doi:10.3390/pharmaceutics15072000)
Supplement: Supplementary file 1 [file pharmaceutics-15-02000-s001.zip]

Archive with 1 entries (1 files):
- pharmaceutics-2489874-supplementary.pdf
